# Supplementary material for: Case report: unravelling the puzzle of unicuspid aortic valve with multimodality imaging
Source: Eur Heart J Case Rep. 2024 May 30;8(6):ytae269. doi: 10.1093/ehjcr/ytae269 (PMC11184979; doi:10.1093/ehjcr/ytae269)
Supplement: ytae269_Supplementary_Data [file ytae269_supplementary_data.zip]

Archive with 7 entries (7 files):
- Video 1 TTE PLAX.mp4
- Video 2 TTE PSAX.mp4
- Video 3 TEE.mp4
- Video 4.mp4
- Video 5_Revised.mp4
- Video 7 PCCMR 4.5.mp4
- VIideo 6 PC CMR 3.5.mp4
